# Supplementary material for: Deep learning-based forest fire detection using an improved SSD algorithm with CBAM
Source: PLoS One. 2025 Nov 18;20(11):e0333574. doi: 10.1371/journal.pone.0333574 (PMC12626326; doi:10.1371/journal.pone.0333574)
Supplement: S1 File — (ZIP) [file pone.0333574.s001.zip]

Archive with 51 entries (37 files):
- improved-ssd-pytorch/
- improved-ssd-pytorch/ssd-pytorch-master/
- improved-ssd-pytorch/ssd-pytorch-master/.gitignore
- improved-ssd-pytorch/ssd-pytorch-master/get_map.py
- improved-ssd-pytorch/ssd-pytorch-master/img/
- improved-ssd-pytorch/ssd-pytorch-master/img/street.jpg
- improved-ssd-pytorch/ssd-pytorch-master/LICENSE
- improved-ssd-pytorch/ssd-pytorch-master/logs/
- improved-ssd-pytorch/ssd-pytorch-master/logs/README.md
- improved-ssd-pytorch/ssd-pytorch-master/model_data/
- improved-ssd-pytorch/ssd-pytorch-master/model_data/CBAM.pth
- improved-ssd-pytorch/ssd-pytorch-master/model_data/simhei.ttf
- improved-ssd-pytorch/ssd-pytorch-master/model_data/voc_classes.txt
- improved-ssd-pytorch/ssd-pytorch-master/nets/
- improved-ssd-pytorch/ssd-pytorch-master/nets/CBAM.py
- improved-ssd-pytorch/ssd-pytorch-master/nets/mobilenetv2.py
- improved-ssd-pytorch/ssd-pytorch-master/nets/ssd.py
- improved-ssd-pytorch/ssd-pytorch-master/nets/ssd_training.py
- improved-ssd-pytorch/ssd-pytorch-master/nets/vgg.py
- improved-ssd-pytorch/ssd-pytorch-master/nets/__init__.py
- improved-ssd-pytorch/ssd-pytorch-master/predict.py
- improved-ssd-pytorch/ssd-pytorch-master/README.md
- improved-ssd-pytorch/ssd-pytorch-master/requirements.txt
- improved-ssd-pytorch/ssd-pytorch-master/summary.py
- improved-ssd-pytorch/ssd-pytorch-master/test_tools/
- improved-ssd-pytorch/ssd-pytorch-master/test_tools/confidence_auto.py
- improved-ssd-pytorch/ssd-pytorch-master/test_tools/model-rename.py
- improved-ssd-pytorch/ssd-pytorch-master/test_tools/model_auto.py
- improved-ssd-pytorch/ssd-pytorch-master/test_tools/predict_auto.py
- improved-ssd-pytorch/ssd-pytorch-master/train.py
- improved-ssd-pytorch/ssd-pytorch-master/utils/
- improved-ssd-pytorch/ssd-pytorch-master/utils/anchors.py
- improved-ssd-pytorch/ssd-pytorch-master/utils/callbacks.py
- improved-ssd-pytorch/ssd-pytorch-master/utils/dataloader.py
- improved-ssd-pytorch/ssd-pytorch-master/utils/plot_auto.py
- improved-ssd-pytorch/ssd-pytorch-master/utils/utils.py
- improved-ssd-pytorch/ssd-pytorch-master/utils/utils_bbox.py
- improved-ssd-pytorch/ssd-pytorch-master/utils/utils_fit.py
- improved-ssd-pytorch/ssd-pytorch-master/utils/utils_map.py
- improved-ssd-pytorch/ssd-pytorch-master/utils/utils_map_zds.py
- improved-ssd-pytorch/ssd-pytorch-master/utils/__init__.py
- improved-ssd-pytorch/ssd-pytorch-master/VOCdevkit/
- improved-ssd-pytorch/ssd-pytorch-master/VOCdevkit/VOC2007/
- improved-ssd-pytorch/ssd-pytorch-master/VOCdevkit/VOC2007/Annotations/
- improved-ssd-pytorch/ssd-pytorch-master/VOCdevkit/VOC2007/Annotations/README.md
- improved-ssd-pytorch/ssd-pytorch-master/VOCdevkit/VOC2007/ImageSets/
- improved-ssd-pytorch/ssd-pytorch-master/VOCdevkit/VOC2007/ImageSets/Main/
- improved-ssd-pytorch/ssd-pytorch-master/VOCdevkit/VOC2007/ImageSets/Main/README.md
- improved-ssd-pytorch/ssd-pytorch-master/VOCdevkit/VOC2007/JPEGImages/
- improved-ssd-pytorch/ssd-pytorch-master/VOCdevkit/VOC2007/JPEGImages/README.md
- improved-ssd-pytorch/ssd-pytorch-master/voc_annotation.py
