# Supplementary material for: Deep learning-based forest fire detection using an improved SSD algorithm with CBAM
Source: PLoS One. 2025 Nov 18;20(11):e0333574. doi: 10.1371/journal.pone.0333574 (PMC12626326; doi:10.1371/journal.pone.0333574)
Supplement: S1 File — (ZIP) [file pone.0333574.s001.zip › improved-ssd-pytorch/ssd-pytorch-master/nets/ssd.py]

import torch
import torch.nn as nn
import torch.nn.functional as F
import torch.nn.init as init
from nets.mobilenetv2 import InvertedResidual, mobilenet_v2
from nets.CBAM import se_block, cbam_block, eca_block
from nets.vgg import vgg as add_vgg
class L2Norm(nn.Module):
    def __init__(self,n_channels, scale):
        super(L2Norm,self).__init__()
        self.n_channels = n_channels
        self.gamma      = scale or None
        self.eps        = 1e-10
        self.weight     = nn.Parameter(torch.Tensor(self.n_channels))
        self.reset_parameters()

    def reset_parameters(self):
        init.constant_(self.weight,self.gamma)

    def forward(self, x):
        norm    = x.pow(2).sum(dim=1, keepdim=True).sqrt()+self.eps
        #x /= norm
        x       = torch.div(x,norm)
        out     = self.weight.unsqueeze(0).unsqueeze(2).unsqueeze(3).expand_as(x) * x
        return out

def add_extras(in_channels, backbone_name):
    layers = []
    if backbone_name == 'vgg':
        # Block 6
        # 19,19,1024 -> 19,19,256 -> 10,10,512
        layers += [nn.Conv2d(in_channels, 256, kernel_size=1, stride=1)]
        layers += [nn.Conv2d(256, 512, kernel_size=3, stride=2, padding=1)]

        # layers += [SpatialAttention()]

        # Block 7
        # 10,10,512 -> 10,10,128 -> 5,5,256
        layers += [nn.Conv2d(512, 128, kernel_size=1, stride=1)]
        layers += [nn.Conv2d(128, 256, kernel_size=3, stride=2, padding=1)]

        # Block 8
        # 5,5,256 -> 5,5,128 -> 3,3,256
        layers += [nn.Conv2d(256, 128, kernel_size=1, stride=1)]
        layers += [nn.Conv2d(128, 256, kernel_size=3, stride=1)]
        
        # Block 9
        # 3,3,256 -> 3,3,128 -> 1,1,256
        layers += [nn.Conv2d(256, 128, kernel_size=1, stride=1)]
        layers += [nn.Conv2d(128, 256, kernel_size=3, stride=1)]
    else:
        layers += [InvertedResidual(in_channels, 512, stride=2, expand_ratio=0.2)]
        layers += [InvertedResidual(512, 256, stride=2, expand_ratio=0.25)]
        layers += [InvertedResidual(256, 256, stride=2, expand_ratio=0.5)]
        layers += [InvertedResidual(256, 64, stride=2, expand_ratio=0.25)]
        
    return nn.ModuleList(layers)

class SSD300(nn.Module):
    def __init__(self, num_classes, backbone_name, pretrained = False):
        attention_blocks = [se_block, cbam_block, eca_block]
        super(SSD300, self).__init__()
        self.num_classes    = num_classes

        if backbone_name    == "vgg":
            self.vgg        = add_vgg(pretrained)
            self.extras     = add_extras(1024, backbone_name)
            self.L2Norm     = L2Norm(512, 20)
            mbox            = [4, 6, 6, 6, 4, 4]
            
            loc_layers      = []
            conf_layers     = []
            backbone_source = [21, -2]
            #---------------------------------------------------#
            #   在add_vgg获得的特征层里
            #   第21层和-2层可以用来进行回归预测和分类预测。
            #   分别是conv4-3(38,38,512)和conv7(19,19,1024)的输出
            #---------------------------------------------------#
            
            for k, v in enumerate(backbone_source):
                loc_layers  += [nn.Conv2d(self.vgg[v].out_channels, mbox[k] * 4, kernel_size = 3, padding = 1)]
                conf_layers += [nn.Conv2d(self.vgg[v].out_channels, mbox[k] * num_classes, kernel_size = 3, padding = 1)]
            #-------------------------------------------------------------#
            #   在add_extras获得的特征层里
            #   第1层、第3层、第5层、第7层可以用来进行回归预测和分类预测。
            #   shape分别为(10,10,512), (5,5,256), (3,3,256), (1,1,256)
            #-------------------------------------------------------------#  
            for k, v in enumerate(self.extras[1::2], 2):
                loc_layers  += [nn.Conv2d(v.out_channels, mbox[k] * 4, kernel_size = 3, padding = 1)]
                conf_layers += [nn.Conv2d(v.out_channels, mbox[k] * num_classes, kernel_size = 3, padding = 1)]
                 

        else:
            self.mobilenet  = mobilenet_v3(pretrained).features
            self.extras     = add_extras(1280, backbone_name)
            self.L2Norm     = L2Norm(96, 20)
            mbox            = [6, 6, 6, 6, 6, 6]

            loc_layers      = []
            conf_layers     = []
            backbone_source = [13, -1]
            for k, v in enumerate(backbone_source):
                loc_layers  += [nn.Conv2d(self.mobilenet[v].out_channels, mbox[k] * 4, kernel_size = 3, padding = 1)]
                conf_layers += [nn.Conv2d(self.mobilenet[v].out_channels, mbox[k] * num_classes, kernel_size = 3, padding = 1)]
            for k, v in enumerate(self.extras, 2):
                loc_layers  += [nn.Conv2d(v.out_channels, mbox[k] * 4, kernel_size = 3, padding = 1)]
                conf_layers += [nn.Conv2d(v.out_channels, mbox[k] * num_classes, kernel_size = 3, padding = 1)]

        self.loc            = nn.ModuleList(loc_layers)
        self.conf           = nn.ModuleList(conf_layers)
        self.backbone_name  = backbone_name

        # 添加CBAM
        self.feat1_att      = cbam_block(256)
        self.feat2_att      = cbam_block(1024)
 
    def forward(self, x):
        #---------------------------#
        #   x是300,300,3
        #---------------------------#
        sources = list()
        loc     = list()
        conf    = list()
        #---------------------------#
        #   获得conv4_3的内容
        #   shape为38,38,512
        #---------------------------#
        if self.backbone_name == "vgg":
            for k in range(23):
                x = self.vgg[k](x)
                
        else:
            for k in range(14):
                x = self.mobilenet[k](x)
        # print(x)
        #---------------------------#
        #   conv4_3的内容
        #   需要进行L2标准化
        #---------------------------#
        s = self.L2Norm(x)
        sources.append(s)

        #---------------------------#
        #   获得conv7的内容
        #   shape为19,19,1024
        #---------------------------#
        if self.backbone_name == "vgg":
            for k in range(23, len(self.vgg)):
                x = self.vgg[k](x)
                
        else:
            for k in range(14, len(self.mobilenet)):
                x = self.mobilenet[k](x)

        sources.append(x)

        #添加CBAM在第7层卷积
        x = self.feat2_att(x)

        #-------------------------------------------------------------#
        #   在add_extras获得的特征层里
        #   第1层、第3层、第5层、第7层可以用来进行回归预测和分类预测。
        #   shape分别为(10,10,512), (5,5,256), (3,3,256), (1,1,256)
        #-------------------------------------------------------------#      
        for k, v in enumerate(self.extras):
            x = F.relu(v(x), inplace=True)
            if self.backbone_name == "vgg":
                if k % 2 == 1:
                    sources.append(x)                   
            else:
                sources.append(x)
        #-------------------------------------------------------------#
        #   为获得的6个有效特征层添加回归预测和分类预测
        #-------------------------------------------------------------#

        # 添加CBAM在第最后一层卷积
        x = self.feat1_att(x) 
          
        for (x, l, c) in zip(sources, self.loc, self.conf):
            loc.append(l(x).permute(0, 2, 3, 1).contiguous())
            conf.append(c(x).permute(0, 2, 3, 1).contiguous())

        #-------------------------------------------------------------#
        #   进行reshape方便堆叠
        #-------------------------------------------------------------#  
        loc     = torch.cat([o.view(o.size(0), -1) for o in loc], 1)
        conf    = torch.cat([o.view(o.size(0), -1) for o in conf], 1)
        #-------------------------------------------------------------#
        #   loc会reshape到batch_size, num_anchors, 4
        #   conf会reshap到batch_size, num_anchors, self.num_classes
        #-------------------------------------------------------------#     
        output = (
            loc.view(loc.size(0), -1, 4),
            conf.view(conf.size(0), -1, self.num_classes),
        )
        return output
