# Supplementary material for: Deep learning-based forest fire detection using an improved SSD algorithm with CBAM
Source: PLoS One. 2025 Nov 18;20(11):e0333574. doi: 10.1371/journal.pone.0333574 (PMC12626326; doi:10.1371/journal.pone.0333574)
Supplement: S1 File — (ZIP) [file pone.0333574.s001.zip › improved-ssd-pytorch/ssd-pytorch-master/nets/ssd_training.py]

import math
from functools import partial

import torch
import torch.nn as nn


class MultiboxLoss(nn.Module):
    def __init__(self, num_classes, alpha=1.0, neg_pos_ratio=3.0,
                 background_label_id=0, negatives_for_hard=100.0):
        self.num_classes = num_classes
        self.alpha = alpha
        self.neg_pos_ratio = neg_pos_ratio
        if background_label_id != 0:
            raise Exception('Only 0 as background label id is supported')
        self.background_label_id = background_label_id
        self.negatives_for_hard = torch.FloatTensor([negatives_for_hard])[0]

    def _l1_smooth_loss(self, y_true, y_pred):
        abs_loss = torch.abs(y_true - y_pred)
        sq_loss = 0.5 * (y_true - y_pred)**2
        l1_loss = torch.where(abs_loss < 1.0, sq_loss, abs_loss - 0.5)
        return torch.sum(l1_loss, -1)

    def _softmax_loss(self, y_true, y_pred):
        y_pred = torch.clamp(y_pred, min = 1e-7)
        softmax_loss = -torch.sum(y_true * torch.log(y_pred),
                                      axis=-1)
        return softmax_loss

    def forward(self, y_true, y_pred):
        # --------------------------------------------- #
        #   y_true batch_size, 8732, 4 + self.num_classes + 1
        #   y_pred batch_size, 8732, 4 + self.num_classes
        # --------------------------------------------- #
        num_boxes       = y_true.size()[1]
        y_pred          = torch.cat([y_pred[0], nn.Softmax(-1)(y_pred[1])], dim = -1)

        # --------------------------------------------- #
        #   分类的loss
        #   batch_size,8732,21 -> batch_size,8732
        # --------------------------------------------- #
        conf_loss = self._softmax_loss(y_true[:, :, 4:-1], y_pred[:, :, 4:])
        
        # --------------------------------------------- #
        #   框的位置的loss
        #   batch_size,8732,4 -> batch_size,8732
        # --------------------------------------------- #
        loc_loss = self._l1_smooth_loss(y_true[:, :, :4],
                                        y_pred[:, :, :4])

        # --------------------------------------------- #
        #   获取所有的正标签的loss
        # --------------------------------------------- #
        pos_loc_loss = torch.sum(loc_loss * y_true[:, :, -1],
                                     axis=1)
        pos_conf_loss = torch.sum(conf_loss * y_true[:, :, -1],
                                      axis=1)

        # --------------------------------------------- #
        #   每一张图的正样本的个数
        #   num_pos     [batch_size,]
        # --------------------------------------------- #
        num_pos = torch.sum(y_true[:, :, -1], axis=-1)

        # --------------------------------------------- #
        #   每一张图的负样本的个数
        #   num_neg     [batch_size,]
        # --------------------------------------------- #
        num_neg = torch.min(self.neg_pos_ratio * num_pos, num_boxes - num_pos)
        # 找到了哪些值是大于0的
        pos_num_neg_mask = num_neg > 0
        # --------------------------------------------- #
        #   如果所有的图，正样本的数量均为0
        #   那么则默认选取100个先验框作为负样本
        # --------------------------------------------- #
        has_min = torch.sum(pos_num_neg_mask)
        
        # --------------------------------------------- #
        #   从这里往后，与视频中看到的代码有些许不同。
        #   由于以前的负样本选取方式存在一些问题，
        #   我对该部分代码进行重构。
        #   求整个batch应该的负样本数量总和
        # --------------------------------------------- #
        num_neg_batch = torch.sum(num_neg) if has_min > 0 else self.negatives_for_hard

        # --------------------------------------------- #
        #   对预测结果进行判断，如果该先验框没有包含物体
        #   那么它的不属于背景的预测概率过大的话
        #   就是难分类样本
        # --------------------------------------------- #
        confs_start = 4 + self.background_label_id + 1
        confs_end   = confs_start + self.num_classes - 1

        # --------------------------------------------- #
        #   batch_size,8732
        #   把不是背景的概率求和，求和后的概率越大
        #   代表越难分类。
        # --------------------------------------------- #
        max_confs = torch.sum(y_pred[:, :, confs_start:confs_end], dim=2)

        # --------------------------------------------------- #
        #   只有没有包含物体的先验框才得到保留
        #   我们在整个batch里面选取最难分类的num_neg_batch个
        #   先验框作为负样本。
        # --------------------------------------------------- #
        max_confs   = (max_confs * (1 - y_true[:, :, -1])).view([-1])

        _, indices  = torch.topk(max_confs, k = int(num_neg_batch.cpu().numpy().tolist()))

        neg_conf_loss = torch.gather(conf_loss.view([-1]), 0, indices)

        # 进行归一化
        num_pos     = torch.where(num_pos != 0, num_pos, torch.ones_like(num_pos))
        total_loss  = torch.sum(pos_conf_loss) + torch.sum(neg_conf_loss) + torch.sum(self.alpha * pos_loc_loss)
        total_loss  = total_loss / torch.sum(num_pos)
        return total_loss

def weights_init(net, init_type='normal', init_gain=0.02):
    def init_func(m):
        classname = m.__class__.__name__
        if hasattr(m, 'weight') and classname.find('Conv') != -1:
            if init_type == 'normal':
                torch.nn.init.normal_(m.weight.data, 0.0, init_gain)
            elif init_type == 'xavier':
                torch.nn.init.xavier_normal_(m.weight.data, gain=init_gain)
            elif init_type == 'kaiming':
                torch.nn.init.kaiming_normal_(m.weight.data, a=0, mode='fan_in')
            elif init_type == 'orthogonal':
                torch.nn.init.orthogonal_(m.weight.data, gain=init_gain)
            else:
                raise NotImplementedError('initialization method [%s] is not implemented' % init_type)
        elif classname.find('BatchNorm2d') != -1:
            torch.nn.init.normal_(m.weight.data, 1.0, 0.02)
            torch.nn.init.constant_(m.bias.data, 0.0)
    print('initialize network with %s type' % init_type)
    net.apply(init_func)

def get_lr_scheduler(lr_decay_type, lr, min_lr, total_iters, warmup_iters_ratio = 0.1, warmup_lr_ratio = 0.1, no_aug_iter_ratio = 0.3, step_num = 10):
    def yolox_warm_cos_lr(lr, min_lr, total_iters, warmup_total_iters, warmup_lr_start, no_aug_iter, iters):
        if iters <= warmup_total_iters:
            # lr = (lr - warmup_lr_start) * iters / float(warmup_total_iters) + warmup_lr_start
            lr = (lr - warmup_lr_start) * pow(iters / float(warmup_total_iters), 2) + warmup_lr_start
        elif iters >= total_iters - no_aug_iter:
            lr = min_lr
        else:
            lr = min_lr + 0.5 * (lr - min_lr) * (
                1.0 + math.cos(math.pi* (iters - warmup_total_iters) / (total_iters - warmup_total_iters - no_aug_iter))
            )
        return lr

    def step_lr(lr, decay_rate, step_size, iters):
        if step_size < 1:
            raise ValueError("step_size must above 1.")
        n       = iters // step_size
        out_lr  = lr * decay_rate ** n
        return out_lr

    if lr_decay_type == "cos":
        warmup_total_iters  = min(max(warmup_iters_ratio * total_iters, 1), 3)
        warmup_lr_start     = max(warmup_lr_ratio * lr, 1e-6)
        no_aug_iter         = min(max(no_aug_iter_ratio * total_iters, 1), 15)
        func = partial(yolox_warm_cos_lr ,lr, min_lr, total_iters, warmup_total_iters, warmup_lr_start, no_aug_iter)
    else:
        decay_rate  = (min_lr / lr) ** (1 / (step_num - 1))
        step_size   = total_iters / step_num
        func = partial(step_lr, lr, decay_rate, step_size)

    return func

def set_optimizer_lr(optimizer, lr_scheduler_func, epoch):
    lr = lr_scheduler_func(epoch)
    for param_group in optimizer.param_groups:
        param_group['lr'] = lr
