# Supplementary material for: Deep learning-based forest fire detection using an improved SSD algorithm with CBAM
Source: PLoS One. 2025 Nov 18;20(11):e0333574. doi: 10.1371/journal.pone.0333574 (PMC12626326; doi:10.1371/journal.pone.0333574)
Supplement: S1 File — (ZIP) [file pone.0333574.s001.zip › improved-ssd-pytorch/ssd-pytorch-master/requirements.txt]

scipy==1.2.1
numpy==1.17.0
matplotlib==3.1.2
opencv_python==4.1.2.30
torch==1.2.0
torchvision==0.4.0
tqdm==4.60.0
Pillow==8.2.0
h5py==2.10.0
