# Supplementary material for: Deep learning-based forest fire detection using an improved SSD algorithm with CBAM
Source: PLoS One. 2025 Nov 18;20(11):e0333574. doi: 10.1371/journal.pone.0333574 (PMC12626326; doi:10.1371/journal.pone.0333574)
Supplement: S1 File — (ZIP) [file pone.0333574.s001.zip › improved-ssd-pytorch/ssd-pytorch-master/summary.py]

#--------------------------------------------#
#   该部分代码用于看网络结构
#--------------------------------------------#
import torch
from torchsummary import summary

from nets.ssd import SSD300

if __name__ == "__main__":
    # 需要使用device来指定网络在GPU还是CPU运行
    device  = torch.device('cuda' if torch.cuda.is_available() else 'cpu')
    m       = SSD300(20, "vgg").to(device)
    summary(m, input_size=(3, 300, 300))
