# Supplementary material for: Deep learning-based forest fire detection using an improved SSD algorithm with CBAM
Source: PLoS One. 2025 Nov 18;20(11):e0333574. doi: 10.1371/journal.pone.0333574 (PMC12626326; doi:10.1371/journal.pone.0333574)
Supplement: S1 File — (ZIP) [file pone.0333574.s001.zip › improved-ssd-pytorch/ssd-pytorch-master/utils/dataloader.py]

import cv2
import numpy as np
from PIL import Image
from torch.utils.data.dataset import Dataset
from utils.utils import cvtColor, preprocess_input

class SSDDataset(Dataset):
    def __init__(self, annotation_lines, input_shape, anchors, batch_size, num_classes, train, overlap_threshold = 0.5):
        super(SSDDataset, self).__init__()
        self.annotation_lines   = annotation_lines
        self.length             = len(self.annotation_lines)
        
        self.input_shape        = input_shape
        self.anchors            = anchors
        self.num_anchors        = len(anchors)
        self.batch_size         = batch_size
        self.num_classes        = num_classes
        self.train              = train
        self.overlap_threshold  = overlap_threshold

    def __len__(self):
        return self.length

    def __getitem__(self, index):
        index = index % self.length
        #---------------------------------------------------#
        #   训练时进行数据的随机增强
        #   验证时不进行数据的随机增强
        #---------------------------------------------------#
        image, box  = self.get_random_data(self.annotation_lines[index], self.input_shape, random = self.train)
        image_data  = np.transpose(preprocess_input(np.array(image, dtype = np.float32)), (2, 0, 1))
        if len(box)!=0:
            boxes               = np.array(box[:,:4] , dtype=np.float32)
            # 进行归一化，调整到0-1之间
            boxes[:, [0, 2]]    = boxes[:,[0, 2]] / self.input_shape[1]
            boxes[:, [1, 3]]    = boxes[:,[1, 3]] / self.input_shape[0]
            # 对真实框的种类进行one hot处理
            one_hot_label   = np.eye(self.num_classes - 1)[np.array(box[:,4], np.int32)]
            box             = np.concatenate([boxes, one_hot_label], axis=-1)
        box = self.assign_boxes(box)

        return np.array(image_data, np.float32), np.array(box, np.float32)

    def rand(self, a=0, b=1):
        return np.random.rand()*(b-a) + a

    def get_random_data(self, annotation_line, input_shape, jitter=.3, hue=.1, sat=0.7, val=0.4, random=True):
        line = annotation_line.split()
        #------------------------------#
        #   读取图像并转换成RGB图像
        #------------------------------#
        image   = Image.open(line[0])
        image   = cvtColor(image)
        #------------------------------#
        #   获得图像的高宽与目标高宽
        #------------------------------#
        iw, ih  = image.size
        h, w    = input_shape
        #------------------------------#
        #   获得预测框
        #------------------------------#
        box     = np.array([np.array(list(map(int,box.split(',')))) for box in line[1:]])

        if not random:
            scale = min(w/iw, h/ih)
            nw = int(iw*scale)
            nh = int(ih*scale)
            dx = (w-nw)//2
            dy = (h-nh)//2

            #---------------------------------#
            #   将图像多余的部分加上灰条
            #---------------------------------#
            image       = image.resize((nw,nh), Image.BICUBIC)
            new_image   = Image.new('RGB', (w,h), (128,128,128))
            new_image.paste(image, (dx, dy))
            image_data  = np.array(new_image, np.float32)

            #---------------------------------#
            #   对真实框进行调整
            #---------------------------------#
            if len(box)>0:
                np.random.shuffle(box)
                box[:, [0,2]] = box[:, [0,2]]*nw/iw + dx
                box[:, [1,3]] = box[:, [1,3]]*nh/ih + dy
                box[:, 0:2][box[:, 0:2]<0] = 0
                box[:, 2][box[:, 2]>w] = w
                box[:, 3][box[:, 3]>h] = h
                box_w = box[:, 2] - box[:, 0]
                box_h = box[:, 3] - box[:, 1]
                box = box[np.logical_and(box_w>1, box_h>1)] # discard invalid box

            return image_data, box
                
        #------------------------------------------#
        #   对图像进行缩放并且进行长和宽的扭曲
        #------------------------------------------#
        new_ar = iw/ih * self.rand(1-jitter,1+jitter) / self.rand(1-jitter,1+jitter)
        scale = self.rand(.25, 2)
        if new_ar < 1:
            nh = int(scale*h)
            nw = int(nh*new_ar)
        else:
            nw = int(scale*w)
            nh = int(nw/new_ar)
        image = image.resize((nw,nh), Image.BICUBIC)

        #------------------------------------------#
        #   将图像多余的部分加上灰条
        #------------------------------------------#
        dx = int(self.rand(0, w-nw))
        dy = int(self.rand(0, h-nh))
        new_image = Image.new('RGB', (w,h), (128,128,128))
        new_image.paste(image, (dx, dy))
        image = new_image

        #------------------------------------------#
        #   翻转图像
        #------------------------------------------#
        flip = self.rand()<.5
        if flip: image = image.transpose(Image.FLIP_LEFT_RIGHT)

        image_data      = np.array(image, np.uint8)
        #---------------------------------#
        #   对图像进行色域变换
        #   计算色域变换的参数
        #---------------------------------#
        r               = np.random.uniform(-1, 1, 3) * [hue, sat, val] + 1
        #---------------------------------#
        #   将图像转到HSV上
        #---------------------------------#
        hue, sat, val   = cv2.split(cv2.cvtColor(image_data, cv2.COLOR_RGB2HSV))
        dtype           = image_data.dtype
        #---------------------------------#
        #   应用变换
        #---------------------------------#
        x       = np.arange(0, 256, dtype=r.dtype)
        lut_hue = ((x * r[0]) % 180).astype(dtype)
        lut_sat = np.clip(x * r[1], 0, 255).astype(dtype)
        lut_val = np.clip(x * r[2], 0, 255).astype(dtype)

        image_data = cv2.merge((cv2.LUT(hue, lut_hue), cv2.LUT(sat, lut_sat), cv2.LUT(val, lut_val)))
        image_data = cv2.cvtColor(image_data, cv2.COLOR_HSV2RGB)

        #---------------------------------#
        #   对真实框进行调整
        #---------------------------------#
        if len(box)>0:
            np.random.shuffle(box)
            box[:, [0,2]] = box[:, [0,2]]*nw/iw + dx
            box[:, [1,3]] = box[:, [1,3]]*nh/ih + dy
            if flip: box[:, [0,2]] = w - box[:, [2,0]]
            box[:, 0:2][box[:, 0:2]<0] = 0
            box[:, 2][box[:, 2]>w] = w
            box[:, 3][box[:, 3]>h] = h
            box_w = box[:, 2] - box[:, 0]
            box_h = box[:, 3] - box[:, 1]
            box = box[np.logical_and(box_w>1, box_h>1)] 
        
        return image_data, box

    def iou(self, box):
        #---------------------------------------------#
        #   计算出每个真实框与所有的先验框的iou
        #   判断真实框与先验框的重合情况
        #---------------------------------------------#
        inter_upleft    = np.maximum(self.anchors[:, :2], box[:2])
        inter_botright  = np.minimum(self.anchors[:, 2:4], box[2:])

        inter_wh    = inter_botright - inter_upleft
        inter_wh    = np.maximum(inter_wh, 0)
        inter       = inter_wh[:, 0] * inter_wh[:, 1]
        #---------------------------------------------# 
        #   真实框的面积
        #---------------------------------------------#
        area_true = (box[2] - box[0]) * (box[3] - box[1])
        #---------------------------------------------#
        #   先验框的面积
        #---------------------------------------------#
        area_gt = (self.anchors[:, 2] - self.anchors[:, 0])*(self.anchors[:, 3] - self.anchors[:, 1])
        #---------------------------------------------#
        #   计算iou
        #---------------------------------------------#
        union = area_true + area_gt - inter

        iou = inter / union
        return iou

    def encode_box(self, box, return_iou=True, variances = [0.1, 0.1, 0.2, 0.2]):
        #---------------------------------------------#
        #   计算当前真实框和先验框的重合情况
        #   iou [self.num_anchors]
        #   encoded_box [self.num_anchors, 5]
        #---------------------------------------------#
        iou = self.iou(box)
        encoded_box = np.zeros((self.num_anchors, 4 + return_iou))
        
        #---------------------------------------------#
        #   找到每一个真实框，重合程度较高的先验框
        #   真实框可以由这个先验框来负责预测
        #---------------------------------------------#
        assign_mask = iou > self.overlap_threshold

        #---------------------------------------------#
        #   如果没有一个先验框重合度大于self.overlap_threshold
        #   则选择重合度最大的为正样本
        #---------------------------------------------#
        if not assign_mask.any():
            assign_mask[iou.argmax()] = True
        
        #---------------------------------------------#
        #   利用iou进行赋值 
        #---------------------------------------------#
        if return_iou:
            encoded_box[:, -1][assign_mask] = iou[assign_mask]
        
        #---------------------------------------------#
        #   找到对应的先验框
        #---------------------------------------------#
        assigned_anchors = self.anchors[assign_mask]

        #---------------------------------------------#
        #   逆向编码，将真实框转化为ssd预测结果的格式
        #   先计算真实框的中心与长宽
        #---------------------------------------------#
        box_center  = 0.5 * (box[:2] + box[2:])
        box_wh      = box[2:] - box[:2]
        #---------------------------------------------#
        #   再计算重合度较高的先验框的中心与长宽
        #---------------------------------------------#
        assigned_anchors_center = (assigned_anchors[:, 0:2] + assigned_anchors[:, 2:4]) * 0.5
        assigned_anchors_wh     = (assigned_anchors[:, 2:4] - assigned_anchors[:, 0:2])
        
        #------------------------------------------------#
        #   逆向求取ssd应该有的预测结果
        #   先求取中心的预测结果，再求取宽高的预测结果
        #   存在改变数量级的参数，默认为[0.1,0.1,0.2,0.2]
        #------------------------------------------------#
        encoded_box[:, :2][assign_mask] = box_center - assigned_anchors_center
        encoded_box[:, :2][assign_mask] /= assigned_anchors_wh
        encoded_box[:, :2][assign_mask] /= np.array(variances)[:2]

        encoded_box[:, 2:4][assign_mask] = np.log(box_wh / assigned_anchors_wh)
        encoded_box[:, 2:4][assign_mask] /= np.array(variances)[2:4]
        return encoded_box.ravel()

    def assign_boxes(self, boxes):
        #---------------------------------------------------#
        #   assignment分为3个部分
        #   :4      的内容为网络应该有的回归预测结果
        #   4:-1    的内容为先验框所对应的种类，默认为背景
        #   -1      的内容为当前先验框是否包含目标
        #---------------------------------------------------#
        assignment          = np.zeros((self.num_anchors, 4 + self.num_classes + 1))
        assignment[:, 4]    = 1.0
        if len(boxes) == 0:
            return assignment

        # 对每一个真实框都进行iou计算
        encoded_boxes   = np.apply_along_axis(self.encode_box, 1, boxes[:, :4])
        #---------------------------------------------------#
        #   在reshape后，获得的encoded_boxes的shape为：
        #   [num_true_box, num_anchors, 4 + 1]
        #   4是编码后的结果，1为iou
        #---------------------------------------------------#
        encoded_boxes   = encoded_boxes.reshape(-1, self.num_anchors, 5)
        
        #---------------------------------------------------#
        #   [num_anchors]求取每一个先验框重合度最大的真实框
        #---------------------------------------------------#
        best_iou        = encoded_boxes[:, :, -1].max(axis=0)
        best_iou_idx    = encoded_boxes[:, :, -1].argmax(axis=0)
        best_iou_mask   = best_iou > 0
        best_iou_idx    = best_iou_idx[best_iou_mask]
        
        #---------------------------------------------------#
        #   计算一共有多少先验框满足需求
        #---------------------------------------------------#
        assign_num      = len(best_iou_idx)

        # 将编码后的真实框取出
        encoded_boxes   = encoded_boxes[:, best_iou_mask, :]
        #---------------------------------------------------#
        #   编码后的真实框的赋值
        #---------------------------------------------------#
        assignment[:, :4][best_iou_mask] = encoded_boxes[best_iou_idx, np.arange(assign_num), :4]
        #----------------------------------------------------------#
        #   4代表为背景的概率，设定为0，因为这些先验框有对应的物体
        #----------------------------------------------------------#
        assignment[:, 4][best_iou_mask]     = 0
        assignment[:, 5:-1][best_iou_mask]  = boxes[best_iou_idx, 4:]
        #----------------------------------------------------------#
        #   -1表示先验框是否有对应的物体
        #----------------------------------------------------------#
        assignment[:, -1][best_iou_mask]    = 1
        # 通过assign_boxes我们就获得了，输入进来的这张图片，应该有的预测结果是什么样子的
        return assignment

# DataLoader中collate_fn使用
def ssd_dataset_collate(batch):
    images = []
    bboxes = []
    for img, box in batch:
        images.append(img)
        bboxes.append(box)
    images = np.array(images)
    bboxes = np.array(bboxes)
    return images, bboxes
