# Supplementary material for: Deep learning-based forest fire detection using an improved SSD algorithm with CBAM
Source: PLoS One. 2025 Nov 18;20(11):e0333574. doi: 10.1371/journal.pone.0333574 (PMC12626326; doi:10.1371/journal.pone.0333574)
Supplement: S1 File — (ZIP) [file pone.0333574.s001.zip › improved-ssd-pytorch/ssd-pytorch-master/utils/utils.py]

import numpy as np
from PIL import Image

#---------------------------------------------------------#
#   将图像转换成RGB图像，防止灰度图在预测时报错。
#   代码仅仅支持RGB图像的预测，所有其它类型的图像都会转化成RGB
#---------------------------------------------------------#
def cvtColor(image):
    if len(np.shape(image)) == 3 and np.shape(image)[2] == 3:
        return image 
    else:
        image = image.convert('RGB')
        return image 

#---------------------------------------------------#
#   对输入图像进行resize
#---------------------------------------------------#
def resize_image(image, size, letterbox_image):
    iw, ih  = image.size
    w, h    = size
    if letterbox_image:
        scale   = min(w/iw, h/ih)
        nw      = int(iw*scale)
        nh      = int(ih*scale)

        image   = image.resize((nw,nh), Image.BICUBIC)
        new_image = Image.new('RGB', size, (128,128,128))
        new_image.paste(image, ((w-nw)//2, (h-nh)//2))
    else:
        new_image = image.resize((w, h), Image.BICUBIC)
    return new_image

#---------------------------------------------------#
#   获得类
#---------------------------------------------------#
def get_classes(classes_path):
    with open(classes_path, encoding='utf-8') as f:
        class_names = f.readlines()
    class_names = [c.strip() for c in class_names]
    return class_names, len(class_names)

#---------------------------------------------------#
#   获得学习率
#---------------------------------------------------#
def preprocess_input(inputs):
    MEANS = (104, 117, 123)
    return inputs - MEANS

#---------------------------------------------------#
#   获得学习率
#---------------------------------------------------#
def get_lr(optimizer):
    for param_group in optimizer.param_groups:
        return param_group['lr']
