# Supplementary material for: Deep learning-based forest fire detection using an improved SSD algorithm with CBAM
Source: PLoS One. 2025 Nov 18;20(11):e0333574. doi: 10.1371/journal.pone.0333574 (PMC12626326; doi:10.1371/journal.pone.0333574)
Supplement: S1 File — (ZIP) [file pone.0333574.s001.zip › improved-ssd-pytorch/ssd-pytorch-master/utils/utils_fit.py]

import os

import torch
from tqdm import tqdm

from utils.utils import get_lr


def fit_one_epoch(model_train, model, ssd_loss, loss_history, optimizer, epoch, epoch_step, epoch_step_val, gen, gen_val, Epoch, cuda, fp16, scaler, save_period, save_dir):
    total_loss  = 0
    val_loss    = 0 

    model_train.train()
    print('Start Train')
    with tqdm(total=epoch_step,desc=f'Epoch {epoch + 1}/{Epoch}',postfix=dict,mininterval=0.3) as pbar:
        for iteration, batch in enumerate(gen):
            if iteration >= epoch_step:
                break
            images, targets = batch[0], batch[1]
            with torch.no_grad():
                if cuda:
                    images  = torch.from_numpy(images).type(torch.FloatTensor).cuda()
                    targets = torch.from_numpy(targets).type(torch.FloatTensor).cuda()
                else:
                    images  = torch.from_numpy(images).type(torch.FloatTensor)
                    targets = torch.from_numpy(targets).type(torch.FloatTensor) 
            #----------------------#
            #   前向传播
            #----------------------#
            out = model_train(images)
            if not fp16:
                #----------------------#
                #   清零梯度
                #----------------------#
                optimizer.zero_grad()
                #----------------------#
                #   计算损失
                #----------------------#
                loss = ssd_loss.forward(targets, out)
                #----------------------#
                #   反向传播
                #----------------------#
                loss.backward()
                optimizer.step()
            else:
                from torch.cuda.amp import autocast
                with autocast():
                    #----------------------#
                    #   清零梯度
                    #----------------------#
                    optimizer.zero_grad()
                    #----------------------#
                    #   计算损失
                    #----------------------#
                    loss = ssd_loss.forward(targets, out)

                #----------------------#
                #   反向传播
                #----------------------#
                scaler.scale(loss).backward()
                scaler.step(optimizer)
                scaler.update()


            total_loss += loss.item()
            pbar.set_postfix(**{'total_loss'    : total_loss / (iteration + 1), 
                                'lr'            : get_lr(optimizer)})
            pbar.update(1)
                
    print('Finish Train')

    model_train.eval()
    print('Start Validation')
    with tqdm(total=epoch_step_val, desc=f'Epoch {epoch + 1}/{Epoch}',postfix=dict,mininterval=0.3) as pbar:
        for iteration, batch in enumerate(gen_val):
            if iteration >= epoch_step_val:
                break
            images, targets = batch[0], batch[1]
            with torch.no_grad():
                if cuda:
                    images  = torch.from_numpy(images).type(torch.FloatTensor).cuda()
                    targets = torch.from_numpy(targets).type(torch.FloatTensor).cuda()
                else:
                    images  = torch.from_numpy(images).type(torch.FloatTensor)
                    targets = torch.from_numpy(targets).type(torch.FloatTensor) 

                out = model_train(images)
                optimizer.zero_grad()
                loss = ssd_loss.forward(targets, out)
                val_loss += loss.item()

                pbar.set_postfix(**{'val_loss'    : val_loss / (iteration + 1), 
                                    'lr'            : get_lr(optimizer)})
                pbar.update(1)

    print('Finish Validation')
    loss_history.append_loss(epoch + 1, total_loss / epoch_step, val_loss / epoch_step_val)
    print('Epoch:'+ str(epoch+1) + '/' + str(Epoch))
    print('Total Loss: %.3f || Val Loss: %.3f ' % (total_loss / epoch_step, val_loss / epoch_step_val))
    if (epoch + 1) % save_period == 0 or epoch + 1 == Epoch:
        torch.save(model.state_dict(), os.path.join(save_dir, "ep%03d-loss%.3f-val_loss%.3f.pth" % (epoch + 1, total_loss / epoch_step, val_loss / epoch_step_val)))
